# Supplementary material for: Modeling the dynamics of EMT reveals genes associated with pan-cancer intermediate states and plasticity
Source: NPJ Syst Biol Appl. 2025 Apr 10;11:31. doi: 10.1038/s41540-025-00512-2 (PMC11986130; doi:10.1038/s41540-025-00512-2)
Supplement: Supplementary file 2 — Supplementary Data 2 [file 41540_2025_512_MOESM2_ESM.tsv]

Overlap Results
Collection(s):	C3, CP:KEGG_MEDICUS, CP:REACTOME, GO, H
# overlaps shown:	81
# genesets in collections:	16611
# genes in comparison (n):	32
# genes in universe (N):	42577
Gene Set Name	# Genes in Gene Set (K)	Description	# Genes in Overlap (k)	k/K	p-value	FDR q-value
GOBP_POSITIVE_REGULATION_OF_DEVELOPMENTAL_PROCESS	1392	Any process that activates or increases the rate or extent of development, the biological process whose specific outcome is the progression of an organism over time from an initial condition (e.g. a zygote, or a young adult) to a later condition (e.g. a multicellular animal or an aged adult). [GOC:ai]	10	0.0072	4.52E-8	7.51E-4
TGANTCA_AP1_C	1140	Genes having at least one occurrence of the highly conserved motif M7 TGANTCA in the regions spanning 4 kb centered on their transcription starting sites [-2kb, +2kb]. This matches the JUN [GeneSymbol=JUN] transcription factor binding site V$AP1_C (v7.4 TRANSFAC).	9	0.0079	1.1E-7	9.17E-4
GOBP_REGULATION_OF_CELL_DIFFERENTIATION	1631	Any process that modulates the frequency, rate or extent of cell differentiation, the process in which relatively unspecialized cells acquire specialized structural and functional features. [GOC:go_curators]	10	0.0061	1.97E-7	1.09E-3
HALLMARK_INTERFERON_GAMMA_RESPONSE	200	Genes up-regulated in response to IFNG [GeneID=3458].	5	0.0250	3.95E-7	1.64E-3
GOBP_CD4_POSITIVE_ALPHA_BETA_T_CELL_DIFFERENTIATION	96	The process in which a relatively unspecialized T cell acquires specialized features of a mature CD4-positive, alpha-beta T cell. [CL:0000624, ISBN:0781735149]	4	0.0417	8.31E-7	2.38E-3
GOBP_NEGATIVE_REGULATION_OF_ALPHA_BETA_T_CELL_DIFFERENTIATION	26	Any process that stops, prevents, or reduces the frequency, rate or extent of alpha-beta T cell differentiation. [GOC:ai]	3	0.1154	9.91E-7	2.38E-3
REACTOME_INTERLEUKIN_4_AND_INTERLEUKIN_13_SIGNALING	111	Interleukin-4 and Interleukin-13 signaling	4	0.0360	1.49E-6	2.38E-3
AP1_Q4_01	264	Genes having at least one occurrence of the motif TGAGTCAN in the regions spanning 4 kb centered on their transcription starting sites [-2kb, +2kb]. This matches the JUN [GeneSymbol=JUN] transcription factor binding site V$AP1_Q4_01 (v7.4 TRANSFAC).	5	0.0189	1.55E-6	2.38E-3
E12_Q6	265	Genes having at least one occurrence of the motif RRCAGGTGNCV in the regions spanning 4 kb centered on their transcription starting sites [-2kb, +2kb]. This matches the TCF3 [GeneSymbol=TCF3] transcription factor binding site V$E12_Q6 (v7.4 TRANSFAC).	5	0.0189	1.58E-6	2.38E-3
AP1_01	271	Genes having at least one occurrence of the motif NNNTGAGTCAKCN in the regions spanning 4 kb centered on their transcription starting sites [-2kb, +2kb]. This matches the JUN [GeneSymbol=JUN] transcription factor binding site V$AP1_01 (v7.4 TRANSFAC).	5	0.0185	1.76E-6	2.38E-3
GOBP_NEGATIVE_REGULATION_OF_CELL_DEVELOPMENT	271	Any process that decreases the rate, frequency or extent of the progression of the cell over time, from its formation to the mature structure. Cell development does not include the steps involved in committing a cell to a specific fate. [GOC:BHF, GOC:dph, GOC:tb]	5	0.0185	1.76E-6	2.38E-3
GOBP_NEGATIVE_REGULATION_OF_HEMOPOIESIS	117	Any process that stops, prevents or reduces the frequency, rate or extent of hemopoiesis. [GO_REF:0000058, GOC:pad, GOC:PARL, GOC:TermGenie, PMID:20080761]	4	0.0342	1.83E-6	2.38E-3
BACH2_01	274	Genes having at least one occurrence of the motif SRTGAGTCANC in the regions spanning 4 kb centered on their transcription starting sites [-2kb, +2kb]. This matches the BACH2 [GeneSymbol=BACH2] transcription factor binding site V$BACH2_01 (v7.4 TRANSFAC).	5	0.0182	1.86E-6	2.38E-3
GOBP_CD4_POSITIVE_ALPHA_BETA_T_CELL_ACTIVATION	122	The change in morphology and behavior of a CD4-positive, alpha-beta T cell resulting from exposure to a mitogen, cytokine, chemokine, cellular ligand, or an antigen for which it is specific. [CL:0000624, GOC:BHF]	4	0.0328	2.17E-6	2.57E-3
GOBP_ALPHA_BETA_T_CELL_DIFFERENTIATION	127	The process in which a precursor cell type acquires the specialized features of an alpha-beta T cell. An alpha-beta T cell is a T cell that expresses an alpha-beta T cell receptor complex. [CL:0000789, GOC:ai]	4	0.0315	2.54E-6	2.82E-3
GOBP_POSITIVE_REGULATION_OF_CELL_DIFFERENTIATION	910	Any process that activates or increases the frequency, rate or extent of cell differentiation. [GOC:go_curators]	7	0.0077	4.2E-6	4.36E-3
GCANCTGNY_MYOD_Q6	937	Genes having at least one occurrence of the highly conserved motif M35 GCANCTGNY in the regions spanning 4 kb centered on their transcription starting sites [-2kb, +2kb]. This matches the MYOD1 [GeneSymbol=MYOD1] transcription factor binding site V$MYOD_Q6 (v7.4 TRANSFAC).	7	0.0075	5.09E-6	4.78E-3
GOBP_NEGATIVE_REGULATION_OF_ALPHA_BETA_T_CELL_ACTIVATION	45	Any process that stops, prevents, or reduces the frequency, rate or extent of alpha-beta T cell activation. [GOC:ai]	3	0.0667	5.36E-6	4.78E-3
GOMF_NEUREGULIN_BINDING	5	Binding to a neuregulin, a member of the EGF family of growth factors. [GOC:bf, GOC:signaling]	2	0.4000	5.46E-6	4.78E-3
GOBP_NEGATIVE_REGULATION_OF_T_CELL_DIFFERENTIATION	49	Any process that stops, prevents, or reduces the frequency, rate or extent of T cell differentiation. [GOC:go_curators]	3	0.0612	6.94E-6	5.76E-3
GOBP_POSITIVE_REGULATION_OF_ALPHA_BETA_T_CELL_DIFFERENTIATION	56	Any process that activates or increases the frequency, rate or extent of alpha-beta T cell differentiation. [GOC:ai]	3	0.0536	1.04E-5	7.69E-3
GOBP_CELLULAR_RESPONSE_TO_ORGANIC_SUBSTANCE	1992	Any process that results in a change in state or activity of a cell (in terms of movement, secretion, enzyme production, gene expression, etc.) as a result of an organic substance stimulus. [GOC:mah]	9	0.0045	1.11E-5	7.69E-3
GOBP_ALPHA_BETA_T_CELL_ACTIVATION	185	The change in morphology and behavior of an alpha-beta T cell resulting from exposure to a mitogen, cytokine, chemokine, cellular ligand, or an antigen for which it is specific. [GOC:add]	4	0.0216	1.13E-5	7.69E-3
GOBP_NEGATIVE_REGULATION_OF_LYMPHOCYTE_DIFFERENTIATION	58	Any process that stops, prevents, or reduces the frequency, rate or extent of lymphocyte differentiation. [GOC:go_curators]	3	0.0517	1.16E-5	7.69E-3
GOBP_REGULATION_OF_CD4_POSITIVE_ALPHA_BETA_T_CELL_DIFFERENTIATION	58	Any process that modulates the frequency, rate, or extent of CD4-positive, alpha-beta T cell differentiation. [GOC:add, GOC:pr, ISBN:0781735149]	3	0.0517	1.16E-5	7.69E-3
FOXN3_TARGET_GENES	1528	Genes containing one or more binding sites for UniProt:O00409 (FOXN3) in their promoter regions (TSS -1000,+100 bp) as identified by GTRD version 20.06 ChIP-seq harmonization.	8	0.0052	1.32E-5	7.96E-3
CAGCTG_AP4_Q5	1531	Genes having at least one occurrence of the highly conserved motif M15 CAGCTG in the regions spanning 4 kb centered on their transcription starting sites [-2kb, +2kb]. This matches the REPIN1 [GeneSymbol=REPIN1] transcription factor binding site V$AP4_Q5 (v7.4 TRANSFAC).	8	0.0052	1.33E-5	7.96E-3
TGASTMAGC_NFE2_01	195	Genes having at least one occurrence of the highly conserved motif M32 TGASTMAGC in the regions spanning 4 kb centered on their transcription starting sites [-2kb, +2kb]. This matches the NFE2 [GeneSymbol=NFE2] transcription factor binding site V$NFE2_01 (v7.4 TRANSFAC).	4	0.0205	1.39E-5	7.96E-3
GOBP_NEGATIVE_REGULATION_OF_CELL_DIFFERENTIATION	721	Any process that stops, prevents, or reduces the frequency, rate or extent of cell differentiation. [GOC:go_curators]	6	0.0083	1.44E-5	7.96E-3
HALLMARK_IL2_STAT5_SIGNALING	199	Genes up-regulated by STAT5 in response to IL2 stimulation.	4	0.0201	1.5E-5	7.96E-3
GOBP_REGULATION_OF_CD8_POSITIVE_ALPHA_BETA_T_CELL_DIFFERENTIATION	8	Any process that modulates the frequency, rate, or extent of CD8-positive, alpha-beta T cell differentiation. [GOC:add, ISBN:0781735149]	2	0.2500	1.53E-5	7.96E-3
HALLMARK_P53_PATHWAY	200	Genes involved in p53 pathways and networks.	4	0.0200	1.53E-5	7.96E-3
GOBP_POSITIVE_REGULATION_OF_CELL_PROLIFERATION_INVOLVED_IN_KIDNEY_DEVELOPMENT	9	Any process that activates or increases the frequency, rate or extent of cell proliferation involved in kidney development. [GOC:TermGenie, PMID:18182616]	2	0.2222	1.96E-5	9.88E-3
GOBP_POSITIVE_REGULATION_OF_ALPHA_BETA_T_CELL_ACTIVATION	75	Any process that activates or increases the frequency, rate or extent of alpha-beta T cell activation. [GOC:ai]	3	0.0400	2.51E-5	1.23E-2
GOBP_REGULATION_OF_ALPHA_BETA_T_CELL_DIFFERENTIATION	76	Any process that modulates the frequency, rate or extent of alpha-beta T cell differentiation. [GOC:ai]	3	0.0395	2.61E-5	1.24E-2
GOBP_NAIL_DEVELOPMENT	11	The process whose specific outcome is the progression of a nail over time, from its formation to the mature structure. A nail is a horn-like envelope covering the outer end of a finger or toe, and consists of the nail plate, the nail matrix and the nail bed below it, and the grooves surrounding it. [GOC:bf, ISBN:0323025781, UBERON:0001705, Wikipedia:Nail_(anatomy)]	2	0.1818	3E-5	1.33E-2
REACTOME_TYPE_I_HEMIDESMOSOME_ASSEMBLY	11	Type I hemidesmosome assembly	2	0.1818	3E-5	1.33E-2
GOBP_REGULATION_OF_CD4_POSITIVE_ALPHA_BETA_T_CELL_ACTIVATION	80	Any process that modulates the frequency, rate or extent of CD4-positive, alpha-beta T cell activation. [GOC:obol]	3	0.0375	3.05E-5	1.33E-2
MYOD_Q6	249	Genes having at least one occurrence of the motif NNCACCTGNY in the regions spanning 4 kb centered on their transcription starting sites [-2kb, +2kb]. This matches the MYOD1 [GeneSymbol=MYOD1] transcription factor binding site V$MYOD_Q6 (v7.4 TRANSFAC).	4	0.0161	3.61E-5	1.54E-2
GOBP_NEGATIVE_REGULATION_OF_RESPONSE_TO_STIMULUS	1789	Any process that stops, prevents, or reduces the frequency, rate or extent of a response to a stimulus. Response to stimulus is a change in state or activity of a cell or an organism (in terms of movement, secretion, enzyme production, gene expression, etc.) as a result of a stimulus. [GOC:jid]	8	0.0045	4.08E-5	1.62E-2
REACTOME_TRANSCRIPTIONAL_REGULATION_OF_GRANULOPOIESIS	89	Transcriptional regulation of granulopoiesis	3	0.0337	4.19E-5	1.62E-2
GOBP_SKIN_MORPHOGENESIS	13	The process in which the anatomical structures of the skin are generated and organized. The skin is the external membranous integument of an animal. In vertebrates the skin generally consists of two layers, an outer nonsensitive and nonvascular epidermis (cuticle or skarfskin) composed of cells which are constantly growing and multiplying in the deeper, and being thrown off in the superficial lay…	2	0.1538	4.25E-5	1.62E-2
GOMF_INSULIN_LIKE_GROWTH_FACTOR_I_BINDING	13	Binding to insulin-like growth factor I. [GOC:mah]	2	0.1538	4.25E-5	1.62E-2
GOBP_MONONUCLEAR_CELL_DIFFERENTIATION	528	The process in which a relatively unspecialized cell acquires the specialized features of a mononuclear cell. [CL:0000842, GO_REF:0000086, GOC:TermGenie, PMID:24759906]	5	0.0095	4.39E-5	1.62E-2
GGGTGGRR_PAX4_03	1310	Genes having at least one occurrence of the highly conserved motif M56 GGGTGGRR in the regions spanning 4 kb centered on their transcription starting sites [-2kb, +2kb]. This matches the PAX4 [GeneSymbol=PAX4] transcription factor binding site V$PAX4_03 (v7.4 TRANSFAC).	7	0.0053	4.4E-5	1.62E-2
REACTOME_SIGNALING_BY_RECEPTOR_TYROSINE_KINASES	532	Signaling by Receptor Tyrosine Kinases	5	0.0094	4.55E-5	1.62E-2
LMO2COM_01	266	Genes having at least one occurrence of the motif CNNCAGGTGBNN in the regions spanning 4 kb centered on their transcription starting sites [-2kb, +2kb]. This matches the LMO2 [GeneSymbol=LMO2] transcription factor binding site V$LMO2COM_01 (v7.4 TRANSFAC).	4	0.0150	4.67E-5	1.62E-2
GOBP_NEGATIVE_REGULATION_OF_IMMUNE_SYSTEM_PROCESS	535	Any process that stops, prevents, or reduces the frequency, rate, or extent of an immune system process. [GOC:add]	5	0.0093	4.68E-5	1.62E-2
NFE2_01	275	Genes having at least one occurrence of the motif TGCTGAGTCAY in the regions spanning 4 kb centered on their transcription starting sites [-2kb, +2kb]. This matches the NFE2 [GeneSymbol=NFE2] transcription factor binding site V$NFE2_01 (v7.4 TRANSFAC).	4	0.0145	5.31E-5	1.8E-2
AP1_C	277	Genes having at least one occurrence of the motif NTGASTCAG in the regions spanning 4 kb centered on their transcription starting sites [-2kb, +2kb]. This matches the JUN [GeneSymbol=JUN] transcription factor binding site V$AP1_C (v7.4 TRANSFAC).	4	0.0144	5.46E-5	1.81E-2
GOBP_CD8_POSITIVE_ALPHA_BETA_T_CELL_DIFFERENTIATION	15	The process in which a relatively unspecialized T cell acquires specialized features of a mature CD8-positive, alpha-beta T cell. [ISBN:0781735149]	2	0.1333	5.71E-5	1.86E-2
GOBP_REGULATION_OF_CELL_PROLIFERATION_INVOLVED_IN_KIDNEY_DEVELOPMENT	16	Any process that modulates the frequency, rate or extent of cell proliferation involved in kidney development. [GOC:TermGenie, PMID:18182616]	2	0.1250	6.52E-5	2.08E-2
GOBP_HEMOPOIESIS	966	The process whose specific outcome is the progression of the myeloid and lymphoid derived organ/tissue systems of the blood and other parts of the body over time, from formation to the mature structure. The site of hemopoiesis is variable during development, but occurs primarily in bone marrow or kidney in many adult vertebrates. [GOC:dgh, ISBN:0198506732]	6	0.0062	7.35E-5	2.3E-2
REACTOME_TP53_REGULATES_TRANSCRIPTION_OF_GENES_INVOLVED_IN_G2_CELL_CYCLE_ARREST	18	TP53 Regulates Transcription of Genes Involved in G2 Cell Cycle Arrest	2	0.1111	8.31E-5	2.56E-2
GOBP_T_CELL_DIFFERENTIATION	313	The process in which a precursor cell type acquires characteristics of a more mature T-cell. A T cell is a type of lymphocyte whose definin characteristic is the expression of a T cell receptor complex. [GO_REF:0000022, GOC:jid, GOC:mah]	4	0.0128	8.76E-5	2.65E-2
GOBP_NEGATIVE_REGULATION_OF_DEVELOPMENTAL_PROCESS	1007	Any process that stops, prevents or reduces the rate or extent of development, the biological process whose specific outcome is the progression of an organism over time from an initial condition (e.g. a zygote, or a young adult) to a later condition (e.g. a multicellular animal or an aged adult). [GOC:ai]	6	0.0060	9.23E-5	2.66E-2
GOMF_INSULIN_LIKE_GROWTH_FACTOR_BINDING	19	Binding to an insulin-like growth factor, any member of a group of polypeptides that are structurally homologous to insulin and share many of its biological activities, but are immunologically distinct from it. [ISBN:0198506732]	2	0.1053	9.28E-5	2.66E-2
GOBP_APOPTOTIC_SIGNALING_PATHWAY	620	The series of molecular signals which triggers the apoptotic death of a cell. The pathway starts with reception of a signal, and ends when the execution phase of apoptosis is triggered. [GOC:mtg_apoptosis]	5	0.0081	9.37E-5	2.66E-2
GOBP_REGULATION_OF_ALPHA_BETA_T_CELL_ACTIVATION	117	Any process that modulates the frequency, rate or extent of alpha-beta T cell activation. [GOC:ai]	3	0.0256	9.46E-5	2.66E-2
GOBP_REGULATION_OF_MULTICELLULAR_ORGANISMAL_DEVELOPMENT	1492	Any process that modulates the frequency, rate or extent of multicellular organismal development. [GOC:obol]	7	0.0047	9.97E-5	2.73E-2
GOBP_LEUKOCYTE_DIFFERENTIATION	629	The process in which a relatively unspecialized hemopoietic precursor cell acquires the specialized features of a leukocyte. A leukocyte is an achromatic cell of the myeloid or lymphoid lineages capable of ameboid movement, found in blood or other tissue. [CL:0000738, GOC:add, PMID:16551264]	5	0.0079	1E-4	2.73E-2
GOBP_REGULATION_OF_CD8_POSITIVE_ALPHA_BETA_T_CELL_ACTIVATION	20	Any process that modulates the frequency, rate or extent of CD8-positive, alpha-beta T cell activation. [GOC:obol]	2	0.1000	1.03E-4	2.76E-2
GOBP_REGULATION_OF_LEUKOCYTE_DIFFERENTIATION	331	Any process that modulates the frequency, rate or extent of leukocyte differentiation. [GOC:add, GOC:TermGenie]	4	0.0121	1.09E-4	2.86E-2
GOBP_NEGATIVE_REGULATION_OF_CD4_POSITIVE_ALPHA_BETA_T_CELL_DIFFERENTIATION	21	Any process that stops, prevents, or reduces the frequency, rate, or extent of CD4-positive, alpha-beta T cell differentiation. [GOC:add, GOC:pr, ISBN:0781735149]	2	0.0952	1.14E-4	2.96E-2
GRE_C	129	Genes having at least one occurrence of the motif GGTACAANNTGTYCTK in the regions spanning 4 kb centered on their transcription starting sites [-2kb, +2kb]. This matches the NR3C1 [GeneSymbol=NR3C1] transcription factor binding site V$GRE_C (v7.4 TRANSFAC).	3	0.0233	1.26E-4	3.23E-2
GOBP_VESICLE_MEDIATED_TRANSPORT	1561	A cellular transport process in which transported substances are moved in membrane-bounded vesicles; transported substances are enclosed in the vesicle lumen or located in the vesicle membrane. The process begins with a step that directs a substance to the forming vesicle, and includes vesicle budding and coating. Vesicles are then targeted to, and fuse with, an acceptor membrane. [GOC:ai, GOC:ma…	7	0.0045	1.32E-4	3.32E-2
GOBP_CELL_PROLIFERATION_INVOLVED_IN_KIDNEY_DEVELOPMENT	23	The multiplication or reproduction of cells, resulting in the expansion of the population in the kidney. [GOC:mtg_kidney_jan10]	2	0.0870	1.37E-4	3.4E-2
GOMF_GROWTH_FACTOR_BINDING	136	Binding to a growth factor, proteins or polypeptides that stimulate a cell or organism to grow or proliferate. [GOC:curators]	3	0.0221	1.48E-4	3.61E-2
GOBP_POSITIVE_REGULATION_OF_LYMPHOCYTE_DIFFERENTIATION	137	Any process that activates or increases the frequency, rate or extent of lymphocyte differentiation. [GOC:go_curators]	3	0.0219	1.51E-4	3.63E-2
GOBP_REGULATION_OF_IMMUNE_SYSTEM_PROCESS	1626	Any process that modulates the frequency, rate, or extent of an immune system process. [GOC:add]	7	0.0043	1.7E-4	4.03E-2
NR0B1_TARGET_GENES	380	Genes containing one or more binding sites for UniProt:P51843 (NR0B1) in their promoter regions (TSS -1000,+100 bp) as identified by GTRD version 20.06 ChIP-seq harmonization.	4	0.0105	1.84E-4	4.31E-2
KEGG_MEDICUS_REFERENCE_IL6_FAMILY_TO_JAK_STAT_SIGNALING_PATHWAY	27	Pathway Definition from KEGG: (IL6,IL11,IL13,IL27,IL31,OSM,LIF,CNTF,CTF1,CLCF1) -> ((IL6ST+(IL6R,IL11RA,IL27RA,OSMR,LIFR,CNTFR)),(IL4R+IL13RA),(IL31RA+OSMR)) -> (JAK1+JAK2+TYK2) -> (STAT1,STAT3,STAT6)	2	0.0741	1.9E-4	4.32E-2
REACTOME_SYNDECAN_INTERACTIONS	27	Syndecan interactions	2	0.0741	1.9E-4	4.32E-2
GOBP_NEGATIVE_REGULATION_OF_LEUKOCYTE_CELL_CELL_ADHESION	151	Any process that stops, prevents or reduces the frequency, rate or extent of leukocyte cell-cell adhesion. [GO_REF:0000058, GOC:BHF, GOC:rl, GOC:TermGenie, PMID:21106532]	3	0.0199	2.01E-4	4.51E-2
GOBP_CD8_POSITIVE_ALPHA_BETA_T_CELL_ACTIVATION	28	The change in morphology and behavior of a CD8-positive, alpha-beta T cell resulting from exposure to a mitogen, cytokine, chemokine, cellular ligand, or an antigen for which it is specific. [CL:0000625, GOC:yaf]	2	0.0714	2.04E-4	4.53E-2
MIR6842_5P	155	Genes predicted to be targets of miRBase v22 microRNA hsa-miR-6842-5p in miRDB v6.0 with MirTarget v4 prediction scores > 80 (high confidence targets).	3	0.0194	2.17E-4	4.73E-2
GOMF_LAMININ_BINDING	29	Binding to a laminin, a major glycoprotein constituent of the basement membrane of cells. [GOC:ecd]	2	0.0690	2.19E-4	4.73E-2
GOMF_INTEGRIN_BINDING	158	Binding to an integrin. [GOC:ceb]	3	0.0190	2.3E-4	4.88E-2
GOBP_POSITIVE_REGULATION_OF_SIGNAL_TRANSDUCTION_BY_P53_CLASS_MEDIATOR	30	Any process that activates or increases the frequency, rate or extent of signal transduction by p53 class mediator. [GOC:TermGenie]	2	0.0667	2.35E-4	4.88E-2
REACTOME_LAMININ_INTERACTIONS	30	Laminin interactions	2	0.0667	2.35E-4	4.88E-2
SMTTTTGT_UNKNOWN	408	Genes having at least one occurrence of the highly conserved motif M62 SMTTTTGT in the regions spanning 4 kb centered on their transcription starting sites [-2kb,+2kb]. The motif does not match any known transcription factor binding site.	4	0.0098	2.42E-4	4.95E-2
Gene/Gene Set Overlap Matrix
Entrez Gene Id	Gene Symbol	Gene Description	GOBP_POSITIVE_REGULATION_OF_DEVELOPMENTAL_PROCESS	TGANTCA_AP1_C	GOBP_REGULATION_OF_CELL_DIFFERENTIATION	HALLMARK_INTERFERON_GAMMA_RESPONSE	GOBP_CD4_POSITIVE_ALPHA_BETA_T_CELL_DIFFERENTIATION	GOBP_NEGATIVE_REGULATION_OF_ALPHA_BETA_T_CELL_DIFFERENTIATION	REACTOME_INTERLEUKIN_4_AND_INTERLEUKIN_13_SIGNALING	AP1_Q4_01	E12_Q6	AP1_01	GOBP_NEGATIVE_REGULATION_OF_CELL_DEVELOPMENT	GOBP_NEGATIVE_REGULATION_OF_HEMOPOIESIS	BACH2_01	GOBP_CD4_POSITIVE_ALPHA_BETA_T_CELL_ACTIVATION	GOBP_ALPHA_BETA_T_CELL_DIFFERENTIATION	GOBP_POSITIVE_REGULATION_OF_CELL_DIFFERENTIATION	GCANCTGNY_MYOD_Q6	GOBP_NEGATIVE_REGULATION_OF_ALPHA_BETA_T_CELL_ACTIVATION	GOMF_NEUREGULIN_BINDING	GOBP_NEGATIVE_REGULATION_OF_T_CELL_DIFFERENTIATION	GOBP_POSITIVE_REGULATION_OF_ALPHA_BETA_T_CELL_DIFFERENTIATION	GOBP_CELLULAR_RESPONSE_TO_ORGANIC_SUBSTANCE	GOBP_ALPHA_BETA_T_CELL_ACTIVATION	GOBP_NEGATIVE_REGULATION_OF_LYMPHOCYTE_DIFFERENTIATION	GOBP_REGULATION_OF_CD4_POSITIVE_ALPHA_BETA_T_CELL_DIFFERENTIATION	FOXN3_TARGET_GENES	CAGCTG_AP4_Q5	TGASTMAGC_NFE2_01	GOBP_NEGATIVE_REGULATION_OF_CELL_DIFFERENTIATION	HALLMARK_IL2_STAT5_SIGNALING	GOBP_REGULATION_OF_CD8_POSITIVE_ALPHA_BETA_T_CELL_DIFFERENTIATION	HALLMARK_P53_PATHWAY	GOBP_POSITIVE_REGULATION_OF_CELL_PROLIFERATION_INVOLVED_IN_KIDNEY_DEVELOPMENT	GOBP_POSITIVE_REGULATION_OF_ALPHA_BETA_T_CELL_ACTIVATION	GOBP_REGULATION_OF_ALPHA_BETA_T_CELL_DIFFERENTIATION	GOBP_NAIL_DEVELOPMENT	REACTOME_TYPE_I_HEMIDESMOSOME_ASSEMBLY	GOBP_REGULATION_OF_CD4_POSITIVE_ALPHA_BETA_T_CELL_ACTIVATION	MYOD_Q6	GOBP_NEGATIVE_REGULATION_OF_RESPONSE_TO_STIMULUS	REACTOME_TRANSCRIPTIONAL_REGULATION_OF_GRANULOPOIESIS	GOBP_SKIN_MORPHOGENESIS	GOMF_INSULIN_LIKE_GROWTH_FACTOR_I_BINDING	GOBP_MONONUCLEAR_CELL_DIFFERENTIATION	GGGTGGRR_PAX4_03	REACTOME_SIGNALING_BY_RECEPTOR_TYROSINE_KINASES	LMO2COM_01
2810	SFN	stratifin [Source:HGNC Symbol;Acc:HGNC:10773]	GOBP_POSITIVE_REGULATION_OF_DEVELOPMENTAL_PROCESS	TGANTCA_AP1_C	GOBP_REGULATION_OF_CELL_DIFFERENTIATION					AP1_Q4_01					BACH2_01			GOBP_POSITIVE_REGULATION_OF_CELL_DIFFERENTIATION																HALLMARK_P53_PATHWAY								GOBP_NEGATIVE_REGULATION_OF_RESPONSE_TO_STIMULUS
3084	NRG1	neuregulin 1 [Source:HGNC Symbol;Acc:HGNC:7997]	GOBP_POSITIVE_REGULATION_OF_DEVELOPMENTAL_PROCESS	TGANTCA_AP1_C	GOBP_REGULATION_OF_CELL_DIFFERENTIATION													GOBP_POSITIVE_REGULATION_OF_CELL_DIFFERENTIATION	GCANCTGNY_MYOD_Q6																												GGGTGGRR_PAX4_03	REACTOME_SIGNALING_BY_RECEPTOR_TYROSINE_KINASES
8651	SOCS1	suppressor of cytokine signaling 1 [Source:HGNC Symbol;Acc:HGNC:19383]	GOBP_POSITIVE_REGULATION_OF_DEVELOPMENTAL_PROCESS		GOBP_REGULATION_OF_CELL_DIFFERENTIATION	HALLMARK_INTERFERON_GAMMA_RESPONSE	GOBP_CD4_POSITIVE_ALPHA_BETA_T_CELL_DIFFERENTIATION	GOBP_NEGATIVE_REGULATION_OF_ALPHA_BETA_T_CELL_DIFFERENTIATION	REACTOME_INTERLEUKIN_4_AND_INTERLEUKIN_13_SIGNALING				GOBP_NEGATIVE_REGULATION_OF_CELL_DEVELOPMENT	GOBP_NEGATIVE_REGULATION_OF_HEMOPOIESIS		GOBP_CD4_POSITIVE_ALPHA_BETA_T_CELL_ACTIVATION	GOBP_ALPHA_BETA_T_CELL_DIFFERENTIATION	GOBP_POSITIVE_REGULATION_OF_CELL_DIFFERENTIATION		GOBP_NEGATIVE_REGULATION_OF_ALPHA_BETA_T_CELL_ACTIVATION		GOBP_NEGATIVE_REGULATION_OF_T_CELL_DIFFERENTIATION	GOBP_POSITIVE_REGULATION_OF_ALPHA_BETA_T_CELL_DIFFERENTIATION	GOBP_CELLULAR_RESPONSE_TO_ORGANIC_SUBSTANCE	GOBP_ALPHA_BETA_T_CELL_ACTIVATION	GOBP_NEGATIVE_REGULATION_OF_LYMPHOCYTE_DIFFERENTIATION	GOBP_REGULATION_OF_CD4_POSITIVE_ALPHA_BETA_T_CELL_DIFFERENTIATION	FOXN3_TARGET_GENES			GOBP_NEGATIVE_REGULATION_OF_CELL_DIFFERENTIATION	HALLMARK_IL2_STAT5_SIGNALING	GOBP_REGULATION_OF_CD8_POSITIVE_ALPHA_BETA_T_CELL_DIFFERENTIATION	HALLMARK_P53_PATHWAY		GOBP_POSITIVE_REGULATION_OF_ALPHA_BETA_T_CELL_ACTIVATION	GOBP_REGULATION_OF_ALPHA_BETA_T_CELL_DIFFERENTIATION			GOBP_REGULATION_OF_CD4_POSITIVE_ALPHA_BETA_T_CELL_ACTIVATION		GOBP_NEGATIVE_REGULATION_OF_RESPONSE_TO_STIMULUS				GOBP_MONONUCLEAR_CELL_DIFFERENTIATION	GGGTGGRR_PAX4_03	REACTOME_SIGNALING_BY_RECEPTOR_TYROSINE_KINASES
3566	IL4R	interleukin 4 receptor [Source:HGNC Symbol;Acc:HGNC:6015]	GOBP_POSITIVE_REGULATION_OF_DEVELOPMENTAL_PROCESS		GOBP_REGULATION_OF_CELL_DIFFERENTIATION	HALLMARK_INTERFERON_GAMMA_RESPONSE	GOBP_CD4_POSITIVE_ALPHA_BETA_T_CELL_DIFFERENTIATION	GOBP_NEGATIVE_REGULATION_OF_ALPHA_BETA_T_CELL_DIFFERENTIATION	REACTOME_INTERLEUKIN_4_AND_INTERLEUKIN_13_SIGNALING				GOBP_NEGATIVE_REGULATION_OF_CELL_DEVELOPMENT	GOBP_NEGATIVE_REGULATION_OF_HEMOPOIESIS		GOBP_CD4_POSITIVE_ALPHA_BETA_T_CELL_ACTIVATION	GOBP_ALPHA_BETA_T_CELL_DIFFERENTIATION	GOBP_POSITIVE_REGULATION_OF_CELL_DIFFERENTIATION		GOBP_NEGATIVE_REGULATION_OF_ALPHA_BETA_T_CELL_ACTIVATION		GOBP_NEGATIVE_REGULATION_OF_T_CELL_DIFFERENTIATION	GOBP_POSITIVE_REGULATION_OF_ALPHA_BETA_T_CELL_DIFFERENTIATION	GOBP_CELLULAR_RESPONSE_TO_ORGANIC_SUBSTANCE	GOBP_ALPHA_BETA_T_CELL_ACTIVATION	GOBP_NEGATIVE_REGULATION_OF_LYMPHOCYTE_DIFFERENTIATION	GOBP_REGULATION_OF_CD4_POSITIVE_ALPHA_BETA_T_CELL_DIFFERENTIATION	FOXN3_TARGET_GENES			GOBP_NEGATIVE_REGULATION_OF_CELL_DIFFERENTIATION	HALLMARK_IL2_STAT5_SIGNALING				GOBP_POSITIVE_REGULATION_OF_ALPHA_BETA_T_CELL_ACTIVATION	GOBP_REGULATION_OF_ALPHA_BETA_T_CELL_DIFFERENTIATION			GOBP_REGULATION_OF_CD4_POSITIVE_ALPHA_BETA_T_CELL_ACTIVATION		GOBP_NEGATIVE_REGULATION_OF_RESPONSE_TO_STIMULUS				GOBP_MONONUCLEAR_CELL_DIFFERENTIATION
865	CBFB	core-binding factor subunit beta [Source:HGNC Symbol;Acc:HGNC:1539]	GOBP_POSITIVE_REGULATION_OF_DEVELOPMENTAL_PROCESS		GOBP_REGULATION_OF_CELL_DIFFERENTIATION		GOBP_CD4_POSITIVE_ALPHA_BETA_T_CELL_DIFFERENTIATION	GOBP_NEGATIVE_REGULATION_OF_ALPHA_BETA_T_CELL_DIFFERENTIATION					GOBP_NEGATIVE_REGULATION_OF_CELL_DEVELOPMENT	GOBP_NEGATIVE_REGULATION_OF_HEMOPOIESIS		GOBP_CD4_POSITIVE_ALPHA_BETA_T_CELL_ACTIVATION	GOBP_ALPHA_BETA_T_CELL_DIFFERENTIATION	GOBP_POSITIVE_REGULATION_OF_CELL_DIFFERENTIATION		GOBP_NEGATIVE_REGULATION_OF_ALPHA_BETA_T_CELL_ACTIVATION		GOBP_NEGATIVE_REGULATION_OF_T_CELL_DIFFERENTIATION	GOBP_POSITIVE_REGULATION_OF_ALPHA_BETA_T_CELL_DIFFERENTIATION		GOBP_ALPHA_BETA_T_CELL_ACTIVATION	GOBP_NEGATIVE_REGULATION_OF_LYMPHOCYTE_DIFFERENTIATION	GOBP_REGULATION_OF_CD4_POSITIVE_ALPHA_BETA_T_CELL_DIFFERENTIATION				GOBP_NEGATIVE_REGULATION_OF_CELL_DIFFERENTIATION		GOBP_REGULATION_OF_CD8_POSITIVE_ALPHA_BETA_T_CELL_DIFFERENTIATION			GOBP_POSITIVE_REGULATION_OF_ALPHA_BETA_T_CELL_ACTIVATION	GOBP_REGULATION_OF_ALPHA_BETA_T_CELL_DIFFERENTIATION			GOBP_REGULATION_OF_CD4_POSITIVE_ALPHA_BETA_T_CELL_ACTIVATION			REACTOME_TRANSCRIPTIONAL_REGULATION_OF_GRANULOPOIESIS			GOBP_MONONUCLEAR_CELL_DIFFERENTIATION	GGGTGGRR_PAX4_03
3570	IL6R	interleukin 6 receptor [Source:HGNC Symbol;Acc:HGNC:6019]	GOBP_POSITIVE_REGULATION_OF_DEVELOPMENTAL_PROCESS		GOBP_REGULATION_OF_CELL_DIFFERENTIATION		GOBP_CD4_POSITIVE_ALPHA_BETA_T_CELL_DIFFERENTIATION		REACTOME_INTERLEUKIN_4_AND_INTERLEUKIN_13_SIGNALING							GOBP_CD4_POSITIVE_ALPHA_BETA_T_CELL_ACTIVATION	GOBP_ALPHA_BETA_T_CELL_DIFFERENTIATION	GOBP_POSITIVE_REGULATION_OF_CELL_DIFFERENTIATION						GOBP_CELLULAR_RESPONSE_TO_ORGANIC_SUBSTANCE	GOBP_ALPHA_BETA_T_CELL_ACTIVATION										GOBP_POSITIVE_REGULATION_OF_CELL_PROLIFERATION_INVOLVED_IN_KIDNEY_DEVELOPMENT								REACTOME_TRANSCRIPTIONAL_REGULATION_OF_GRANULOPOIESIS			GOBP_MONONUCLEAR_CELL_DIFFERENTIATION
4609	MYC	MYC proto-oncogene, bHLH transcription factor [Source:HGNC Symbol;Acc:HGNC:7553]	GOBP_POSITIVE_REGULATION_OF_DEVELOPMENTAL_PROCESS		GOBP_REGULATION_OF_CELL_DIFFERENTIATION				REACTOME_INTERLEUKIN_4_AND_INTERLEUKIN_13_SIGNALING				GOBP_NEGATIVE_REGULATION_OF_CELL_DEVELOPMENT	GOBP_NEGATIVE_REGULATION_OF_HEMOPOIESIS					GCANCTGNY_MYOD_Q6										CAGCTG_AP4_Q5		GOBP_NEGATIVE_REGULATION_OF_CELL_DIFFERENTIATION	HALLMARK_IL2_STAT5_SIGNALING			GOBP_POSITIVE_REGULATION_OF_CELL_PROLIFERATION_INVOLVED_IN_KIDNEY_DEVELOPMENT							GOBP_NEGATIVE_REGULATION_OF_RESPONSE_TO_STIMULUS	REACTOME_TRANSCRIPTIONAL_REGULATION_OF_GRANULOPOIESIS			GOBP_MONONUCLEAR_CELL_DIFFERENTIATION		REACTOME_SIGNALING_BY_RECEPTOR_TYROSINE_KINASES
6653	SORL1	sortilin related receptor 1 [Source:HGNC Symbol;Acc:HGNC:11185]	GOBP_POSITIVE_REGULATION_OF_DEVELOPMENTAL_PROCESS		GOBP_REGULATION_OF_CELL_DIFFERENTIATION								GOBP_NEGATIVE_REGULATION_OF_CELL_DEVELOPMENT											GOBP_CELLULAR_RESPONSE_TO_ORGANIC_SUBSTANCE							GOBP_NEGATIVE_REGULATION_OF_CELL_DIFFERENTIATION											GOBP_NEGATIVE_REGULATION_OF_RESPONSE_TO_STIMULUS
25946	ZNF385A	zinc finger protein 385A [Source:HGNC Symbol;Acc:HGNC:17521]	GOBP_POSITIVE_REGULATION_OF_DEVELOPMENTAL_PROCESS		GOBP_REGULATION_OF_CELL_DIFFERENTIATION													GOBP_POSITIVE_REGULATION_OF_CELL_DIFFERENTIATION	GCANCTGNY_MYOD_Q6										CAGCTG_AP4_Q5													GOBP_NEGATIVE_REGULATION_OF_RESPONSE_TO_STIMULUS					GGGTGGRR_PAX4_03
9962	SLC23A2	solute carrier family 23 member 2 [Source:HGNC Symbol;Acc:HGNC:10973]	GOBP_POSITIVE_REGULATION_OF_DEVELOPMENTAL_PROCESS								E12_Q6													GOBP_CELLULAR_RESPONSE_TO_ORGANIC_SUBSTANCE																									LMO2COM_01
9610	RIN1	Ras and Rab interactor 1 [Source:HGNC Symbol;Acc:HGNC:18749]		TGANTCA_AP1_C						AP1_Q4_01	E12_Q6	AP1_01			BACH2_01				GCANCTGNY_MYOD_Q6										CAGCTG_AP4_Q5												MYOD_Q6								LMO2COM_01
3691	ITGB4	integrin subunit beta 4 [Source:HGNC Symbol;Acc:HGNC:6158]		TGANTCA_AP1_C						AP1_Q4_01	E12_Q6				BACH2_01				GCANCTGNY_MYOD_Q6		GOMF_NEUREGULIN_BINDING							FOXN3_TARGET_GENES						HALLMARK_P53_PATHWAY				GOBP_NAIL_DEVELOPMENT	REACTOME_TYPE_I_HEMIDESMOSOME_ASSEMBLY		MYOD_Q6			GOBP_SKIN_MORPHOGENESIS	GOMF_INSULIN_LIKE_GROWTH_FACTOR_I_BINDING
64129	TINAGL1	tubulointerstitial nephritis antigen like 1 [Source:HGNC Symbol;Acc:HGNC:19168]		TGANTCA_AP1_C						AP1_Q4_01		AP1_01			BACH2_01														CAGCTG_AP4_Q5	TGASTMAGC_NFE2_01
8061	FOSL1	FOS like 1, AP-1 transcription factor subunit [Source:HGNC Symbol;Acc:HGNC:13718]		TGANTCA_AP1_C						AP1_Q4_01		AP1_01												GOBP_CELLULAR_RESPONSE_TO_ORGANIC_SUBSTANCE						TGASTMAGC_NFE2_01																		REACTOME_SIGNALING_BY_RECEPTOR_TYROSINE_KINASES	LMO2COM_01
6273	S100A2	S100 calcium binding protein A2 [Source:HGNC Symbol;Acc:HGNC:10492]		TGANTCA_AP1_C								AP1_01			BACH2_01														CAGCTG_AP4_Q5	TGASTMAGC_NFE2_01
6623	SNCG	synuclein gamma [Source:HGNC Symbol;Acc:HGNC:11141]		TGANTCA_AP1_C								AP1_01																	CAGCTG_AP4_Q5	TGASTMAGC_NFE2_01
91107	TRIM47	tripartite motif containing 47 [Source:HGNC Symbol;Acc:HGNC:19020]		TGANTCA_AP1_C																								FOXN3_TARGET_GENES
7483	WNT9A	Wnt family member 9A [Source:HGNC Symbol;Acc:HGNC:12778]			GOBP_REGULATION_OF_CELL_DIFFERENTIATION																			GOBP_CELLULAR_RESPONSE_TO_ORGANIC_SUBSTANCE					CAGCTG_AP4_Q5		GOBP_NEGATIVE_REGULATION_OF_CELL_DIFFERENTIATION																GGGTGGRR_PAX4_03		LMO2COM_01
8869	ST3GAL5	ST3 beta-galactoside alpha-2,3-sialyltransferase 5 [Source:HGNC Symbol;Acc:HGNC:10872]				HALLMARK_INTERFERON_GAMMA_RESPONSE					E12_Q6								GCANCTGNY_MYOD_Q6																						MYOD_Q6
4502	MT2A	metallothionein 2A [Source:HGNC Symbol;Acc:HGNC:7406]				HALLMARK_INTERFERON_GAMMA_RESPONSE																		GOBP_CELLULAR_RESPONSE_TO_ORGANIC_SUBSTANCE				FOXN3_TARGET_GENES
7378	UPP1	uridine phosphorylase 1 [Source:HGNC Symbol;Acc:HGNC:12576]				HALLMARK_INTERFERON_GAMMA_RESPONSE																												HALLMARK_P53_PATHWAY
3655	ITGA6	integrin subunit alpha 6 [Source:HGNC Symbol;Acc:HGNC:6142]									E12_Q6										GOMF_NEUREGULIN_BINDING			GOBP_CELLULAR_RESPONSE_TO_ORGANIC_SUBSTANCE					CAGCTG_AP4_Q5			HALLMARK_IL2_STAT5_SIGNALING						GOBP_NAIL_DEVELOPMENT	REACTOME_TYPE_I_HEMIDESMOSOME_ASSEMBLY		MYOD_Q6	GOBP_NEGATIVE_REGULATION_OF_RESPONSE_TO_STIMULUS		GOBP_SKIN_MORPHOGENESIS	GOMF_INSULIN_LIKE_GROWTH_FACTOR_I_BINDING		GGGTGGRR_PAX4_03
10123	ARL4C	ADP ribosylation factor like GTPase 4C [Source:HGNC Symbol;Acc:HGNC:698]																	GCANCTGNY_MYOD_Q6									FOXN3_TARGET_GENES																			GGGTGGRR_PAX4_03
148641	SLC35F3	solute carrier family 35 member F3 [Source:HGNC Symbol;Acc:HGNC:23616]																										FOXN3_TARGET_GENES
92017	SNX29	sorting nexin 29 [Source:HGNC Symbol;Acc:HGNC:30542]																										FOXN3_TARGET_GENES
57707	MEAK7	MTOR associated protein, eak-7 homolog [Source:HGNC Symbol;Acc:HGNC:29325]																																								GOBP_NEGATIVE_REGULATION_OF_RESPONSE_TO_STIMULUS
84951	TNS4	tensin 4 [Source:HGNC Symbol;Acc:HGNC:24352]																																														REACTOME_SIGNALING_BY_RECEPTOR_TYROSINE_KINASES
100506119	LINC01503	long intergenic non-protein coding RNA 1503 [Source:HGNC Symbol;Acc:HGNC:51184]
8420	SNHG3	small nucleolar RNA host gene 3 [Source:HGNC Symbol;Acc:HGNC:10118]
63901	FAM111A	FAM111 trypsin like peptidase A [Source:HGNC Symbol;Acc:HGNC:24725]
5836	PYGL	glycogen phosphorylase L [Source:HGNC Symbol;Acc:HGNC:9725]
26499	PLEK2	pleckstrin 2 [Source:HGNC Symbol;Acc:HGNC:19238]
[truncated: 34 more columns]
